# Supplementary material for: Understanding imported malaria in western Nepal: Implications for malaria control and elimination
Source: PLOS Glob Public Health. 2026 Mar 27;6(3):e0006079. doi: 10.1371/journal.pgph.0006079 (PMC13029726; doi:10.1371/journal.pgph.0006079)
Supplement: S1 Data — (XLSX) [file pgph.0006079.s003.xlsx]

## Sheet: Deidentified_Analytic_Data
age_group	sex	ethnicity	education	travel_purpose	ground_crossing_Nep	total_transit_days	destination_country	destination_state	destination_city	destination_locality	company_type	work_environment	work_time	live_house_type	frequency_visit_abroad	go_again	If yes, where	species	Fever	Chills_and_Rigor	Headache_Body_ache	hospital_admission	information_before_travel	willing_chemo	willing_LLIN	No_LLIN_why
20-29	Male	1. Musalman	2. Read and write (no formal education)	Work	Kathkuiya, Banke	2	1. India	Maharashtra	Mumbai	Bohari muhalla	Catering	3. Outside and Indoor both	3. Day and night (mix)	4. No house to Stay, spend nights in street	1. Once a year or less	1. Yes	Mumbai, Maharashtra	1. P. vivax	1	1	1	2. No	1. Yes	1. Yes	2. No	2. Inconvenience in setting up or using the nets properly
30-39	Male	5. Janajati	2. Read and write (no formal education)	Work	Kathkuiya, Banke	3	1. India	Maharashtra	Mumbai	Babma devi mandir	Factory	1. Outside always	1. Day time	4. No house to Stay, spend nights in street	1. Once a year or less	2. No		1. P. vivax	1	1	1	2. No	1. Yes	1. Yes	1. Yes
40-49	Male	1. Musalman	2. Read and write (no formal education)	Work	Kathkuiya, Banke	3	1. India	Maharashtra	Mumbai	Bohari muhalla	Catering	3. Outside and Indoor both	3. Day and night (mix)	4. No house to Stay, spend nights in street	2. 2to3 times a year	1. Yes	Mumbai, Maharashtra	1. P. vivax	1	0	1	2. No	1. Yes	1. Yes	2. No	2. Inconvenience in setting up or using the nets properly
40-49	Male	1. Musalman	1. No education	Work	Kathkuiya, Banke	2	1. India	Maharashtra	Mumbai	Bhendibazar	Catering	3. Outside and Indoor both	3. Day and night (mix)	3. SemitoPakka House (mix of permanent materials (like concrete and brick) and temporary materials (like tin, wood, or thatch)	1. Once a year or less	1. Yes	Mumbai, Maharashtra	1. P. vivax	1	1	0	2. No	2. No	1. Yes	2. No	2. Inconvenience in setting up or using the nets properly
40-49	Male	1. Musalman	1. No education	Work	Kathkuiya, Banke	2	1. India	Maharashtra	Mumbai	Bhendibazar	Catering	3. Outside and Indoor both	3. Day and night (mix)	4. No house to Stay, spend nights in street	1. Once a year or less	1. Yes	Mumbai, Maharashtra	1. P. vivax	1	1	1	2. No	2. No	1. Yes	2. No	2. Inconvenience in setting up or using the nets properly
10-19	Male	1. Musalman	1. No education	Work	Kathkuiya, Banke	2	1. India	Maharashtra	Mumbai	Null bazaar	Bakery and Hotel	3. Outside and Indoor both	3. Day and night (mix)	1. Kaccha House (lightweight materials like tin, wood, thatch, mud, or other natural materials)	1. Once a year or less	2. No		1. P. vivax	1	1	1	2. No	2. No	1. Yes	1. Yes
10-19	Male	1. Musalman	3. Primary (1to5 grades)	Work	Kathkuiya, Banke	2	1. India	Maharashtra	Mumbai	Bhendibazar	Construction work	3. Outside and Indoor both	3. Day and night (mix)	4. No house to Stay, spend nights in street	2. 2to3 times a year	1. Yes	Mumbai, Maharashtra	3. P. mix	1	1	1	2. No	2. No	1. Yes	1. Yes
20-29	Male	1. Musalman	1. No education	Work	Kathkuiya, Banke	2	1. India	Maharashtra	Mumbai	Null bazaar	Bakery and Hotel	3. Outside and Indoor both	3. Day and night (mix)	1. Kaccha House (lightweight materials like tin, wood, thatch, mud, or other natural materials)	1. Once a year or less	1. Yes	Saudi	1. P. vivax	1	1	1	2. No	2. No	1. Yes	1. Yes
30-39	Male	1. Musalman	1. No education	Work	Kathkuiya, Banke	2	1. India	Maharashtra	Mumbai	Channi road	Catering	3. Outside and Indoor both	3. Day and night (mix)	4. No house to Stay, spend nights in street	2. 2to3 times a year	1. Yes	Mumbai, Maharashtra	1. P. vivax	1	1	1	2. No	1. Yes	1. Yes	2. No	2. Inconvenience in setting up or using the nets properly
30-39	Male	1. Musalman	1. No education	Work	Kathkuiya, Banke	2	1. India	Maharashtra	Mumbai	Bohari muhalla	Construction work	3. Outside and Indoor both	3. Day and night (mix)	4. No house to Stay, spend nights in street	2. 2to3 times a year	1. Yes	Mumbai, Maharashtra	1. P. vivax	1	1	1	2. No	2. No	1. Yes	2. No	2. Inconvenience in setting up or using the nets properly
50+	Male	1. Musalman	1. No education	Work	Kathkuiya, Banke	3	1. India	Maharashtra	Mumbai	Bohari muhalla	Bakery and Hotel	3. Outside and Indoor both	3. Day and night (mix)	4. No house to Stay, spend nights in street	1. Once a year or less	1. Yes	Mumbai, Maharashtra	1. P. vivax	1	1	1	2. No	1. Yes	1. Yes	1. Yes
30-39	Male	5. Janajati	1. No education	Work	Kathkuiya, Banke	3	1. India	Maharashtra	Mumbai	Null bazaar	Catering	3. Outside and Indoor both	3. Day and night (mix)	4. No house to Stay, spend nights in street	1. Once a year or less	2. No		2. P. falciparum	1	1	0	2. No	1. Yes	1. Yes	2. No	2. Inconvenience in setting up or using the nets properly
20-29	Male	1. Musalman	3. Primary (1to5 grades)	Work	Kathkuiya, Banke	2	1. India	Maharashtra	Mumbai	Bhendibazar	Construction work	3. Outside and Indoor both	3. Day and night (mix)	4. No house to Stay, spend nights in street	2. 2to3 times a year	2. No		1. P. vivax	1	1	1	2. No	2. No	1. Yes	1. Yes
20-29	Male	1. Musalman	3. Primary (1to5 grades)	Work	Kathkuiya, Banke	2	1. India	Maharashtra	Mumbai	Bhendibazar	Not specific	1. Outside always	3. Day and night (mix)	4. No house to Stay, spend nights in street	2. 2to3 times a year	2. No		1. P. vivax	1	1	1	2. No	2. No	1. Yes	1. Yes
20-29	Male	1. Musalman	1. No education	Work	Kathkuiya, Banke	3	1. India	Maharashtra	Mumbai	Bhendibazar	Catering	3. Outside and Indoor both	3. Day and night (mix)	4. No house to Stay, spend nights in street	2. 2to3 times a year	1. Yes	Mumbai, Maharashtra	1. P. vivax	1	1	1	2. No	1. Yes	1. Yes	2. No	2. Inconvenience in setting up or using the nets properly
20-29	Male	1. Musalman	2. Read and write (no formal education)	Work	Kathkuiya, Banke	3	1. India	Maharashtra	Mumbai	Bhendibazar	Catering	3. Outside and Indoor both	3. Day and night (mix)	4. No house to Stay, spend nights in street	2. 2to3 times a year	1. Yes	Mumbai, Maharashtra	1. P. vivax	1	1	1	2. No	1. Yes	1. Yes	2. No	2. Inconvenience in setting up or using the nets properly
20-29	Male	1. Musalman	2. Read and write (no formal education)	Work	Kathkuiya, Banke	3	1. India	Maharashtra	Mumbai	Null bazaar	Catering	3. Outside and Indoor both	3. Day and night (mix)	4. No house to Stay, spend nights in street	1. Once a year or less	1. Yes	Mumbai, Maharashtra	1. P. vivax	1	1	1	2. No	1. Yes	1. Yes	2. No	2. Inconvenience in setting up or using the nets properly
30-39	Male	1. Musalman	3. Primary (1to5 grades)	Work	Kathkuiya, Banke	2	1. India	Maharashtra	Mumbai	Bhendibazar	Bakery and Hotel	3. Outside and Indoor both	3. Day and night (mix)	4. No house to Stay, spend nights in street	1. Once a year or less	2. No		3. P. mix	1	1	1	2. No	2. No	1. Yes	1. Yes
20-29	Male	1. Musalman	2. Read and write (no formal education)	Work	Kathkuiya, Banke	2	1. India	Maharashtra	Mumbai	Bhendibazar	Catering	1. Outside always	2. Night time	4. No house to Stay, spend nights in street	4. More than 5 times a year	1. Yes	Mumbai, Maharashtra	2. P. falciparum	1	0	1	2. No	2. No	1. Yes	1. Yes
40-49	Male	1. Musalman	2. Read and write (no formal education)	Work	Kathkuiya, Banke	3	1. India	Maharashtra	Mumbai	Bhendibazar	Catering	3. Outside and Indoor both	3. Day and night (mix)	4. No house to Stay, spend nights in street	1. Once a year or less	1. Yes	Mumbai, Maharashtra	2. P. falciparum	1	1	1	2. No	1. Yes	1. Yes	2. No	2. Inconvenience in setting up or using the nets properly
30-39	Male	1. Musalman	1. No education	Work	Kathkuiya, Banke	3	1. India	Maharashtra	Mumbai	Bhendibazar	Catering	2. Indoor always	3. Day and night (mix)	4. No house to Stay, spend nights in street	2. 2to3 times a year	1. Yes	Mumbai, Maharashtra	1. P. vivax	1	1	0	2. No	2. No	1. Yes	1. Yes
10-19	Male	1. Musalman	1. No education	Work	Kathkuiya, Banke	2	1. India	Maharashtra	Mumbai	Bhendibazar	Catering	3. Outside and Indoor both	3. Day and night (mix)	4. No house to Stay, spend nights in street	2. 2to3 times a year	1. Yes	Mumbai, Maharashtra	1. P. vivax	1	1	1	2. No	2. No	1. Yes	1. Yes
40-49	Male	1. Musalman	1. No education	Work	Kathkuiya, Banke	3	1. India	Maharashtra	Mumbai	Murgi mohalla	Catering	3. Outside and Indoor both	3. Day and night (mix)	4. No house to Stay, spend nights in street	2. 2to3 times a year	1. Yes	Mumbai, Maharashtra	1. P. vivax	1	1	1	2. No	1. Yes	1. Yes	1. Yes
20-29	Male	1. Musalman	1. No education	Work	Kathkuiya, Banke	2	1. India	Maharashtra	Mumbai	Bohari muhalla	Construction work	3. Outside and Indoor both	3. Day and night (mix)	4. No house to Stay, spend nights in street	2. 2to3 times a year	1. Yes	Mumbai, Maharashtra	1. P. vivax	1	1	1	2. No	2. No	1. Yes	2. No	2. Inconvenience in setting up or using the nets properly
30-39	Male	1. Musalman	2. Read and write (no formal education)	Work	Kathkuiya, Banke	3	1. India	Maharashtra	Mumbai	Bohari muhalla	Catering	3. Outside and Indoor both	3. Day and night (mix)	4. No house to Stay, spend nights in street	2. 2to3 times a year	1. Yes	Mumbai, Maharashtra	2. P. falciparum	1	1	1	2. No	2. No	1. Yes	2. No	2. Inconvenience in setting up or using the nets properly
50+	Male	1. Musalman	1. No education	Work	Kathkuiya, Banke	3	1. India	Maharashtra	Mumbai	Bohari muhalla	Catering	3. Outside and Indoor both	3. Day and night (mix)	4. No house to Stay, spend nights in street	2. 2to3 times a year	1. Yes	Mumbai, Maharashtra	2. P. falciparum	1	1	1	2. No	2. No	1. Yes	2. No	2. Inconvenience in setting up or using the nets properly
10-19	Male	1. Musalman	3. Primary (1to5 grades)	Work	Kathkuiya, Banke	2	1. India	Maharashtra	Mumbai	Bhendibazar	Construction work	3. Outside and Indoor both	3. Day and night (mix)	4. No house to Stay, spend nights in street	2. 2to3 times a year	2. No		1. P. vivax	1	1	1	2. No	2. No	1. Yes	1. Yes
30-39	Male	1. Musalman	1. No education	Work	Kathkuiya, Banke	3	1. India	Maharashtra	Mumbai	Bohari muhalla	Catering	3. Outside and Indoor both	3. Day and night (mix)	4. No house to Stay, spend nights in street	1. Once a year or less	1. Yes	Mumbai, Maharashtra	1. P. vivax	1	1	1	2. No	1. Yes	1. Yes	1. Yes
20-29	Male	1. Musalman	1. No education	Work	Kathkuiya, Banke	2	1. India	Maharashtra	Mumbai	Bhendibazar	Construction work	3. Outside and Indoor both	3. Day and night (mix)	4. No house to Stay, spend nights in street	2. 2to3 times a year	1. Yes	Mumbai, Maharashtra	1. P. vivax	1	1	1	2. No	2. No	1. Yes	2. No	2. Inconvenience in setting up or using the nets properly
40-49	Male	1. Musalman	2. Read and write (no formal education)	Work	Kathkuiya, Banke	2	1. India	Goa	New Goa	Anjuna	Bakery and Hotel	1. Outside always	2. Night time	3. SemitoPakka House (mix of permanent materials (like concrete and brick) and temporary materials (like tin, wood, or thatch)	3. 4to5 times a year	1. Yes	Goa	1. P. vivax	1	1	1	2. No	2. No	1. Yes	1. Yes
40-49	Male	1. Musalman	1. No education	Work	Kathkuiya, Banke	3	1. India	Maharashtra	Mumbai	Bohari muhalla	Catering	3. Outside and Indoor both	3. Day and night (mix)	4. No house to Stay, spend nights in street	2. 2to3 times a year	1. Yes	Mumbai, Maharashtra	2. P. falciparum	1	1	1	2. No	1. Yes	1. Yes	2. No	2. Inconvenience in setting up or using the nets properly
30-39	Male	1. Musalman	2. Read and write (no formal education)	Work	Kathkuiya, Banke	3	1. India	Maharashtra	Mumbai	Bhendibazar	Catering	3. Outside and Indoor both	3. Day and night (mix)	4. No house to Stay, spend nights in street	2. 2to3 times a year	1. Yes	Mumbai, Maharashtra	2. P. falciparum	1	1	1	2. No	1. Yes	1. Yes	2. No	2. Inconvenience in setting up or using the nets properly
20-29	Male	1. Musalman	2. Read and write (no formal education)	Work	Kathkuiya, Banke	2	1. India	Maharashtra	Mumbai	Bohari muhalla	Catering	3. Outside and Indoor both	3. Day and night (mix)	4. No house to Stay, spend nights in street	2. 2to3 times a year	1. Yes	Mumbai, Maharashtra	2. P. falciparum	1	1	1	2. No	1. Yes	1. Yes	1. Yes
20-29	Male	1. Musalman	2. Read and write (no formal education)	Work	Kathkuiya, Banke	3	1. India	Maharashtra	Mumbai	Bhendibazar	Catering	3. Outside and Indoor both	3. Day and night (mix)	4. No house to Stay, spend nights in street	1. Once a year or less	1. Yes	Mumbai, Maharashtra	1. P. vivax	1	1	0	2. No	2. No	1. Yes	1. Yes
40-49	Male	1. Musalman	1. No education	Work	Kathkuiya, Banke	2	1. India	Maharashtra	Mumbai	Bharat Bazar	Factory	1. Outside always	3. Day and night (mix)	4. No house to Stay, spend nights in street	2. 2to3 times a year	1. Yes	Mumbai, Maharashtra	1. P. vivax	1	0	0	2. No	2. No	1. Yes	2. No	2. Inconvenience in setting up or using the nets properly
20-29	Male	1. Musalman	2. Read and write (no formal education)	Work	Kathkuiya, Banke	3	1. India	Maharashtra	Mumbai	Null bazaar	Bakery and Hotel	3. Outside and Indoor both	3. Day and night (mix)	2. Pakka House (brick, concrete, and stone)	2. 2to3 times a year	1. Yes	Mumbai, Maharashtra	2. P. falciparum	1	1	1	2. No	1. Yes	1. Yes	1. Yes
30-39	Male	1. Musalman	1. No education	Work	Kathkuiya, Banke	2	1. India	Maharashtra	Mumbai	Bhendibazar	Catering	3. Outside and Indoor both	3. Day and night (mix)	4. No house to Stay, spend nights in street	2. 2to3 times a year	1. Yes	Mumbai, Maharashtra	2. P. falciparum	1	1	1	2. No	2. No	1. Yes	2. No	2. Inconvenience in setting up or using the nets properly
20-29	Male	1. Musalman	1. No education	Work	Kathkuiya, Banke	2	1. India	Maharashtra	Mumbai	Bohari muhalla	Catering	3. Outside and Indoor both	3. Day and night (mix)	4. No house to Stay, spend nights in street	2. 2to3 times a year	1. Yes	Mumbai, Maharashtra	2. P. falciparum	1	1	0	2. No	2. No	1. Yes	2. No	2. Inconvenience in setting up or using the nets properly
20-29	Male	1. Musalman	1. No education	Work	Kathkuiya, Banke	2	1. India	Maharashtra	Mumbai	Bhendibazar	Bakery and Hotel	3. Outside and Indoor both	3. Day and night (mix)	4. No house to Stay, spend nights in street	2. 2to3 times a year	1. Yes	Mumbai, Maharashtra	1. P. vivax	1	1	1	2. No	1. Yes	1. Yes	2. No	2. Inconvenience in setting up or using the nets properly
30-39	Male	1. Musalman	1. No education	Work	Kathkuiya, Banke	2	1. India	Maharashtra	Mumbai	Bhendibazar	Catering	3. Outside and Indoor both	3. Day and night (mix)	4. No house to Stay, spend nights in street	2. 2to3 times a year	1. Yes	Mumbai, Maharashtra	1. P. vivax	1	1	0	2. No	2. No	1. Yes	1. Yes
20-29	Male	1. Musalman	1. No education	Work	Kathkuiya, Banke	2	1. India	Maharashtra	Mumbai	Bhendibazar	Catering	1. Outside always	3. Day and night (mix)	4. No house to Stay, spend nights in street	4. More than 5 times a year	1. Yes	Mumbai, Maharashtra	1. P. vivax	1	1	1	2. No	2. No	1. Yes	1. Yes
20-29	Male	1. Musalman	1. No education	Work	Kathkuiya, Banke	3	1. India	Maharashtra	Mumbai	Bohari muhalla	Catering	3. Outside and Indoor both	3. Day and night (mix)	4. No house to Stay, spend nights in street	3. 4to5 times a year	1. Yes	Mumbai, Maharashtra	1. P. vivax	1	1	1	2. No	1. Yes	1. Yes	2. No	2. Inconvenience in setting up or using the nets properly
20-29	Male	1. Musalman	1. No education	Work	Kathkuiya, Banke	3	1. India	Maharashtra	Mumbai	Bhendibazar	Catering	3. Outside and Indoor both	3. Day and night (mix)	4. No house to Stay, spend nights in street	1. Once a year or less	1. Yes	Mumbai, Maharashtra	2. P. falciparum	1	1	0	2. No	1. Yes	1. Yes	2. No	2. Inconvenience in setting up or using the nets properly
20-29	Male	5. Janajati	4. Secondary (6to9 grades)	Work	Kathkuiya, Banke	2	1. India	Maharashtra	Mumbai	Bohari muhalla	Catering	3. Outside and Indoor both	3. Day and night (mix)	4. No house to Stay, spend nights in street	2. 2to3 times a year	1. Yes	Mumbai, Maharashtra	1. P. vivax	1	1	1	2. No	1. Yes	1. Yes	2. No	2. Inconvenience in setting up or using the nets properly
20-29	Male	1. Musalman	1. No education	Work	Kathkuiya, Banke	2	1. India	Maharashtra	Mumbai	Bohari muhalla	Catering	3. Outside and Indoor both	3. Day and night (mix)	4. No house to Stay, spend nights in street	2. 2to3 times a year	1. Yes	Mumbai, Maharashtra	1. P. vivax	1	1	0	2. No	1. Yes	1. Yes	2. No	2. Inconvenience in setting up or using the nets properly
10-19	Male	1. Musalman	2. Read and write (no formal education)	Work	Kathkuiya, Banke	2	1. India	Maharashtra	Mumbai	Shine station	Bakery and Hotel	2. Indoor always	1. Day time	2. Pakka House (brick, concrete, and stone)	1. Once a year or less	1. Yes	Kerala	2. P. falciparum	1	1	1	2. No	2. No	1. Yes	1. Yes
10-19	Male	1. Musalman	2. Read and write (no formal education)	Work	Kathkuiya, Banke	3	1. India	Maharashtra	Mumbai	Thana Mumbai	Catering	3. Outside and Indoor both	3. Day and night (mix)	4. No house to Stay, spend nights in street	2. 2to3 times a year	1. Yes	Mumbai, Maharashtra	2. P. falciparum	1	1	1	2. No	2. No	1. Yes	2. No	2. Inconvenience in setting up or using the nets properly
10-19	Male	1. Musalman	1. No education	Work	Kathkuiya, Banke	3	1. India	Maharashtra	Mumbai	Bhendibazar	Catering	3. Outside and Indoor both	3. Day and night (mix)	4. No house to Stay, spend nights in street	1. Once a year or less	1. Yes	Mumbai, Maharashtra	1. P. vivax	1	1	1	2. No	2. No	1. Yes	2. No	2. Inconvenience in setting up or using the nets properly
20-29	Male	6. Dalit	1. No education	Work	Kathkuiya, Banke	3	1. India	Maharashtra	Mumbai	Bhendibazar	Catering	3. Outside and Indoor both	3. Day and night (mix)	4. No house to Stay, spend nights in street	1. Once a year or less	1. Yes	Mumbai, Maharashtra	1. P. vivax	1	1	0	2. No	2. No	1. Yes	2. No	2. Inconvenience in setting up or using the nets properly
20-29	Male	1. Musalman	4. Secondary (6to9 grades)	Work	Kathkuiya, Banke	2	1. India	Maharashtra	Pune	Pune	Bakery and Hotel	3. Outside and Indoor both	3. Day and night (mix)	1. Kaccha House (lightweight materials like tin, wood, thatch, mud, or other natural materials)	1. Once a year or less	2. No		1. P. vivax	1	1	1	2. No	2. No	1. Yes	1. Yes
30-39	Male	1. Musalman	1. No education	Work	Kathkuiya, Banke	1	1. India	Uttar pradesh	Shravasti	Shravasti	NA	3. Outside and Indoor both	3. Day and night (mix)	1. Kaccha House (lightweight materials like tin, wood, thatch, mud, or other natural materials)	2. 2to3 times a year	2. No		1. P. vivax	1	1	1	2. No	2. No	1. Yes	1. Yes
10-19	Male	1. Musalman	2. Read and write (no formal education)	Work	Kathkuiya, Banke	3	1. India	Maharashtra	Mumbai	Bhendibazar	Catering	1. Outside always	3. Day and night (mix)	4. No house to Stay, spend nights in street	2. 2to3 times a year	1. Yes	Mumbai, Maharashtra	3. P. mix	1	1	1	2. No	1. Yes	1. Yes	1. Yes
20-29	Male	1. Musalman	1. No education	Work	Kathkuiya, Banke	2	1. India	Maharashtra	Mumbai	Bhendibazar	Bakery and Hotel	2. Indoor always	3. Day and night (mix)	4. No house to Stay, spend nights in street	3. 4to5 times a year	1. Yes	Mumbai, Maharashtra	2. P. falciparum	1	1	1	2. No	2. No	1. Yes	1. Yes
10-19	Male	6. Dalit	1. No education	Work	Kathkuiya, Banke	3	1. India	Maharashtra	Mumbai	Bohari muhalla	Catering	3. Outside and Indoor both	3. Day and night (mix)	4. No house to Stay, spend nights in street	2. 2to3 times a year	2. No		1. P. vivax	1	1	1	2. No	1. Yes	1. Yes	2. No	2. Inconvenience in setting up or using the nets properly
50+	Male	1. Musalman	1. No education	Work	Kathkuiya, Banke	3	1. India	Maharashtra	Mumbai	Bhendibazar	Catering	3. Outside and Indoor both	3. Day and night (mix)	4. No house to Stay, spend nights in street	2. 2to3 times a year	1. Yes	Mumbai, Maharashtra	1. P. vivax	1	1	1	2. No	1. Yes	1. Yes	2. No	2. Inconvenience in setting up or using the nets properly
30-39	Male	1. Musalman	2. Read and write (no formal education)	Work	Kathkuiya, Banke	3	1. India	Maharashtra	Mumbai	Bohari muhalla	Catering	3. Outside and Indoor both	3. Day and night (mix)	4. No house to Stay, spend nights in street	2. 2to3 times a year	1. Yes	Mumbai, Maharashtra	1. P. vivax	1	1	1	2. No	1. Yes	1. Yes	2. No	2. Inconvenience in setting up or using the nets properly
30-39	Male	1. Musalman	2. Read and write (no formal education)	Work	Kathkuiya, Banke	3	1. India	Maharashtra	Mumbai	Bhendibazar	Catering	3. Outside and Indoor both	3. Day and night (mix)	4. No house to Stay, spend nights in street	1. Once a year or less	1. Yes	Mumbai, Maharashtra	1. P. vivax	1	1	0	2. No	1. Yes	1. Yes	2. No	2. Inconvenience in setting up or using the nets properly
40-49	Male	1. Musalman	1. No education	Work	Kathkuiya, Banke	2	1. India	Maharashtra	Mumbai	Bhendibazar	Catering	2. Indoor always	2. Night time	2. Pakka House (brick, concrete, and stone)	2. 2to3 times a year	1. Yes	Mumbai, Maharashtra	1. P. vivax	1	1	1	2. No	2. No	1. Yes	1. Yes
20-29	Male	1. Musalman	1. No education	Work	Kathkuiya, Banke	2	1. India	Maharashtra	Mumbai	Null bazaar	Catering	3. Outside and Indoor both	3. Day and night (mix)	4. No house to Stay, spend nights in street	2. 2to3 times a year	1. Yes	Mumbai, Maharashtra	1. P. vivax	1	1	1	2. No	1. Yes	1. Yes	2. No	2. Inconvenience in setting up or using the nets properly
30-39	Male	6. Dalit	2. Read and write (no formal education)	Work	Kathkuiya, Banke	2	1. India	Maharashtra	Mumbai	Bhendibazar	Catering	3. Outside and Indoor both	3. Day and night (mix)	4. No house to Stay, spend nights in street	2. 2to3 times a year	1. Yes	Mumbai, Maharashtra	1. P. vivax	1	1	0	2. No	2. No	1. Yes	2. No	2. Inconvenience in setting up or using the nets properly
30-39	Male	5. Janajati	1. No education	Work	Kathkuiya, Banke	3	1. India	Maharashtra	Mumbai	Bohari muhalla	Catering	3. Outside and Indoor both	3. Day and night (mix)	4. No house to Stay, spend nights in street	2. 2to3 times a year	1. Yes	Mumbai, Maharashtra	1. P. vivax	1	1	1	2. No	1. Yes	1. Yes	2. No	2. Inconvenience in setting up or using the nets properly
20-29	Male	1. Musalman	2. Read and write (no formal education)	Work	Kathkuiya, Banke	3	1. India	Maharashtra	Mumbai	Bhendibazar	Catering	3. Outside and Indoor both	3. Day and night (mix)	4. No house to Stay, spend nights in street	1. Once a year or less	1. Yes	Mumbai, Maharashtra	1. P. vivax	1	1	1	2. No	1. Yes	1. Yes	2. No	2. Inconvenience in setting up or using the nets properly
20-29	Male	1. Musalman	1. No education	Work	Kathkuiya, Banke	3	1. India	Maharashtra	Mumbai	Bhendibazar	Catering	3. Outside and Indoor both	3. Day and night (mix)	4. No house to Stay, spend nights in street	2. 2to3 times a year	1. Yes	Mumbai, Maharashtra	2. P. falciparum	1	1	1	2. No	1. Yes	1. Yes	2. No	2. Inconvenience in setting up or using the nets properly
10-19	Male	1. Musalman	1. No education	Work	Kathkuiya, Banke	3	1. India	Maharashtra	Mumbai	Bhendibazar	Catering	3. Outside and Indoor both	3. Day and night (mix)	4. No house to Stay, spend nights in street	1. Once a year or less	1. Yes	Mumbai, Maharashtra	1. P. vivax	1	1	1	2. No	1. Yes	1. Yes	2. No	2. Inconvenience in setting up or using the nets properly
20-29	Male	1. Musalman	1. No education	Work	Kathkuiya, Banke	3	1. India	Maharashtra	Mumbai	Bhendibazar	Catering	3. Outside and Indoor both	3. Day and night (mix)	4. No house to Stay, spend nights in street	2. 2to3 times a year	2. No		3. P. mix	1	1	1	2. No	1. Yes	1. Yes	1. Yes
10-19	Male	1. Musalman	1. No education	Work	Kathkuiya, Banke	3	1. India	Maharashtra	Mumbai	Bhendibazar	Catering	3. Outside and Indoor both	3. Day and night (mix)	4. No house to Stay, spend nights in street	2. 2to3 times a year	1. Yes	Mumbai, Maharashtra	3. P. mix	1	1	0	2. No	1. Yes	1. Yes	2. No	2. Inconvenience in setting up or using the nets properly
20-29	Male	1. Musalman	2. Read and write (no formal education)	Work	Kathkuiya, Banke	3	1. India	Maharashtra	Mumbai	Null bazaar	Catering	3. Outside and Indoor both	3. Day and night (mix)	4. No house to Stay, spend nights in street	1. Once a year or less	1. Yes	Mumbai, Maharashtra	2. P. falciparum	1	1	1	2. No	1. Yes	1. Yes	2. No	2. Inconvenience in setting up or using the nets properly
30-39	Male	1. Musalman	1. No education	Work	Kathkuiya, Banke	3	1. India	Maharashtra	Mumbai	Bohari muhalla	Catering	2. Indoor always	3. Day and night (mix)	4. No house to Stay, spend nights in street	2. 2to3 times a year	1. Yes	Mumbai, Maharashtra	2. P. falciparum	1	1	1	2. No	1. Yes	1. Yes	1. Yes
40-49	Male	1. Musalman	3. Primary (1to5 grades)	Work	Kathkuiya, Banke	2	1. India	Maharashtra	Mumbai	Bhendibazar	Construction work	3. Outside and Indoor both	3. Day and night (mix)	4. No house to Stay, spend nights in street	2. 2to3 times a year	2. No		1. P. vivax	1	1	1	2. No	2. No	1. Yes	1. Yes
10-19	Male	1. Musalman	2. Read and write (no formal education)	Work	Kathkuiya, Banke	3	1. India	Maharashtra	Mumbai	Bhendibazar	Catering	3. Outside and Indoor both	3. Day and night (mix)	4. No house to Stay, spend nights in street	1. Once a year or less	1. Yes	Mumbai, Maharashtra	1. P. vivax	1	0	1	2. No	1. Yes	1. Yes	2. No	2. Inconvenience in setting up or using the nets properly
20-29	Male	1. Musalman	1. No education	Work	Kathkuiya, Banke	2	1. India	Maharashtra	Mumbai	Bhendibazar	Not specific	1. Outside always	1. Day time	4. No house to Stay, spend nights in street	2. 2to3 times a year	1. Yes	Mumbai, Maharashtra	1. P. vivax	1	1	0	2. No	2. No	1. Yes	2. No	2. Inconvenience in setting up or using the nets properly
20-29	Male	1. Musalman	1. No education	Work	Kathkuiya, Banke	2	1. India	Maharashtra	Mumbai	Bharat Bazar	Bakery and Hotel	3. Outside and Indoor both	3. Day and night (mix)	1. Kaccha House (lightweight materials like tin, wood, thatch, mud, or other natural materials)	3. 4to5 times a year	1. Yes	Mumbai, Maharashtra	1. P. vivax	1	1	1	2. No	2. No	1. Yes	1. Yes
20-29	Male	1. Musalman	1. No education	Work	Kathkuiya, Banke	2	1. India	Maharashtra	Mumbai	Bhendibazar	Not specific	1. Outside always	3. Day and night (mix)	4. No house to Stay, spend nights in street	4. More than 5 times a year	1. Yes	Mumbai, Maharashtra	3. P. mix	1	1	0	2. No	2. No	1. Yes	1. Yes
40-49	Male	1. Musalman	1. No education	Work	Kathkuiya, Banke	3	1. India	Maharashtra	Mumbai	Bohari muhalla	Catering	3. Outside and Indoor both	3. Day and night (mix)	4. No house to Stay, spend nights in street	1. Once a year or less	1. Yes	Mumbai, Maharashtra	1. P. vivax	1	1	1	2. No	1. Yes	1. Yes	2. No	2. Inconvenience in setting up or using the nets properly
10-19	Male	1. Musalman	1. No education	Work	Kathkuiya, Banke	2	1. India	Maharashtra	Mumbai	Darga galli	Bakery and Hotel	3. Outside and Indoor both	2. Night time	1. Kaccha House (lightweight materials like tin, wood, thatch, mud, or other natural materials)	2. 2to3 times a year	1. Yes	Mumbai, Maharashtra	2. P. falciparum	1	1	1	2. No	2. No	1. Yes	1. Yes
10-19	Male	1. Musalman	1. No education	Work	Kathkuiya, Banke	3	1. India	Maharashtra	Mumbai	Bhendibazar	Catering	3. Outside and Indoor both	3. Day and night (mix)	4. No house to Stay, spend nights in street	2. 2to3 times a year	1. Yes	Mumbai, Maharashtra	3. P. mix	1	1	1	2. No	1. Yes	1. Yes	1. Yes
50+	Male	1. Musalman	2. Read and write (no formal education)	Work	Kathkuiya, Banke	3	1. India	Maharashtra	Mumbai	Bohari muhalla	Catering	3. Outside and Indoor both	3. Day and night (mix)	4. No house to Stay, spend nights in street	2. 2to3 times a year	1. Yes	Mumbai, Maharashtra	2. P. falciparum	1	1	1	2. No	1. Yes	1. Yes	2. No	2. Inconvenience in setting up or using the nets properly
20-29	Male	1. Musalman	1. No education	Work	Kathkuiya, Banke	2	1. India	Maharashtra	Mumbai	Bhendibazar	Catering	3. Outside and Indoor both	2. Night time	4. No house to Stay, spend nights in street	2. 2to3 times a year	1. Yes	Mumbai, Maharashtra	2. P. falciparum	1	1	1	2. No	2. No	1. Yes	1. Yes
10-19	Male	1. Musalman	2. Read and write (no formal education)	Work	Kathkuiya, Banke	3	1. India	Maharashtra	Mumbai	Bhaikhalli muhalla	Catering	3. Outside and Indoor both	3. Day and night (mix)	4. No house to Stay, spend nights in street	1. Once a year or less	1. Yes	Mumbai, Maharashtra	2. P. falciparum	1	1	1	2. No	2. No	1. Yes	2. No	2. Inconvenience in setting up or using the nets properly
20-29	Male	1. Musalman	1. No education	Work	Kathkuiya, Banke	3	1. India	Maharashtra	Mumbai	Bhendibazar	Catering	3. Outside and Indoor both	3. Day and night (mix)	4. No house to Stay, spend nights in street	2. 2to3 times a year	1. Yes	Mumbai, Maharashtra	3. P. mix	1	1	0	2. No	1. Yes	1. Yes	2. No	2. Inconvenience in setting up or using the nets properly
30-39	Male	1. Musalman	1. No education	Work	Kathkuiya, Banke	2	1. India	Maharashtra	Mumbai	Bhendibazar	Bakery and Hotel	2. Indoor always	1. Day time	2. Pakka House (brick, concrete, and stone)	1. Once a year or less	1. Yes	Mumbai, Maharashtra	3. P. mix	1	1	1	2. No	2. No	1. Yes	1. Yes
30-39	Male	1. Musalman	4. Secondary (6to9 grades)	Work	Kathkuiya, Banke	2	1. India	Maharashtra	Mumbai	Bhendibazar	Catering	3. Outside and Indoor both	3. Day and night (mix)	4. No house to Stay, spend nights in street	2. 2to3 times a year	1. Yes	Saudi	3. P. mix	1	1	1	2. No	1. Yes	1. Yes	1. Yes
20-29	Male	1. Musalman	4. Secondary (6to9 grades)	Work	Kathkuiya, Banke	2	1. India	Maharashtra	Mumbai	Sonapur	Construction work	3. Outside and Indoor both	3. Day and night (mix)	4. No house to Stay, spend nights in street	2. 2to3 times a year	2. No		1. P. vivax	1	1	1	2. No	2. No	1. Yes	1. Yes
30-39	Male	1. Musalman	2. Read and write (no formal education)	Work	Kathkuiya, Banke	3	1. India	Maharashtra	Mumbai	Bhendibazar	Catering	3. Outside and Indoor both	3. Day and night (mix)	4. No house to Stay, spend nights in street	2. 2to3 times a year	1. Yes	Mumbai, Maharashtra	3. P. mix	1	1	1	2. No	1. Yes	1. Yes	1. Yes
20-29	Male	1. Musalman	1. No education	Work	Kathkuiya, Banke	3	1. India	Maharashtra	Mumbai	Wassi	Not specific	3. Outside and Indoor both	3. Day and night (mix)	4. No house to Stay, spend nights in street	1. Once a year or less	1. Yes	Mumbai, Maharashtra	1. P. vivax	1	1	1	2. No	1. Yes	1. Yes	2. No	2. Inconvenience in setting up or using the nets properly
30-39	Male	1. Musalman	2. Read and write (no formal education)	Work	Kathkuiya, Banke	3	1. India	Maharashtra	Mumbai	Chaupati albesh bagh	Catering	3. Outside and Indoor both	3. Day and night (mix)	2. Pakka House (brick, concrete, and stone)	2. 2to3 times a year	1. Yes	Mumbai, Maharashtra	2. P. falciparum	1	1	1	2. No	1. Yes	1. Yes	1. Yes
30-39	Male	1. Musalman	2. Read and write (no formal education)	Work	Kathkuiya, Banke	3	1. India	Maharashtra	Mumbai	Bhendibazar	Catering	2. Indoor always	3. Day and night (mix)	4. No house to Stay, spend nights in street	2. 2to3 times a year	1. Yes	Mumbai, Maharashtra	3. P. mix	1	1	1	2. No	2. No	1. Yes	2. No	2. Inconvenience in setting up or using the nets properly
20-29	Male	1. Musalman	1. No education	Work	Kathkuiya, Banke	2	1. India	Maharashtra	Mumbai	Bhendibazar	Catering	3. Outside and Indoor both	3. Day and night (mix)	4. No house to Stay, spend nights in street	2. 2to3 times a year	1. Yes	Mumbai, Maharashtra	1. P. vivax	1	1	1	2. No	1. Yes	1. Yes	2. No	2. Inconvenience in setting up or using the nets properly
20-29	Male	6. Dalit	2. Read and write (no formal education)	Work	Kathkuiya, Banke	3	1. India	Maharashtra	Mumbai	Bohari muhalla	Not specific	3. Outside and Indoor both	3. Day and night (mix)	2. Pakka House (brick, concrete, and stone)	2. 2to3 times a year	1. Yes	Mumbai, Maharashtra	1. P. vivax	1	1	1	2. No	2. No	1. Yes	1. Yes
10-19	Male	1. Musalman	1. No education	Work	Kathkuiya, Banke	3	1. India	Maharashtra	Mumbai	Bhendibazar	Catering	3. Outside and Indoor both	3. Day and night (mix)	4. No house to Stay, spend nights in street	2. 2to3 times a year	1. Yes	Mumbai, Maharashtra	2. P. falciparum	1	1	1	2. No	1. Yes	1. Yes	2. No	2. Inconvenience in setting up or using the nets properly
20-29	Male	1. Musalman	1. No education	Work	Kathkuiya, Banke	2	1. India	Maharashtra	Mumbai	Bhendibazar	Catering	3. Outside and Indoor both	3. Day and night (mix)	4. No house to Stay, spend nights in street	2. 2to3 times a year	1. Yes	Mumbai, Maharashtra	2. P. falciparum	1	1	1	2. No	1. Yes	1. Yes	2. No	2. Inconvenience in setting up or using the nets properly
20-29	Male	1. Musalman	1. No education	Work	Kathkuiya, Banke	3	1. India	Maharashtra	Mumbai	Bhendibazar	Catering	3. Outside and Indoor both	3. Day and night (mix)	4. No house to Stay, spend nights in street	1. Once a year or less	1. Yes	Mumbai, Maharashtra	1. P. vivax	1	1	1	2. No	1. Yes	1. Yes	2. No	2. Inconvenience in setting up or using the nets properly
20-29	Male	6. Dalit	1. No education	Work	Kathkuiya, Banke	3	1. India	Maharashtra	Mumbai	Bhendibazar	Catering	3. Outside and Indoor both	3. Day and night (mix)	4. No house to Stay, spend nights in street	2. 2to3 times a year	1. Yes	Mumbai, Maharashtra	1. P. vivax	1	1	1	2. No	1. Yes	1. Yes	2. No	2. Inconvenience in setting up or using the nets properly
20-29	Male	6. Dalit	2. Read and write (no formal education)	Work	Kathkuiya, Banke	5	1. India	Karnataka	Central Bangluru	Majestic Bengaluru	Not specific	2. Indoor always	1. Day time	2. Pakka House (brick, concrete, and stone)	1. Once a year or less	2. No		1. P. vivax	1	1	1	2. No	2. No	1. Yes	1. Yes
20-29	Male	1. Musalman	2. Read and write (no formal education)	Work	Kathkuiya, Banke	3	1. India	Maharashtra	Mumbai	Null bazaar	Catering	3. Outside and Indoor both	3. Day and night (mix)	4. No house to Stay, spend nights in street	1. Once a year or less	2. No		1. P. vivax	1	1	0	2. No	1. Yes	1. Yes	2. No	2. Inconvenience in setting up or using the nets properly
30-39	Male	1. Musalman	1. No education	Work	Kathkuiya, Banke	3	1. India	Maharashtra	Mumbai	Bhendibazar	Catering	3. Outside and Indoor both	3. Day and night (mix)	4. No house to Stay, spend nights in street	2. 2to3 times a year	1. Yes	Mumbai, Maharashtra	3. P. mix	1	1	1	2. No	1. Yes	1. Yes	2. No	2. Inconvenience in setting up or using the nets properly
20-29	Male	5. Janajati	2. Read and write (no formal education)	Work	Kathkuiya, Banke	3	1. India	Maharashtra	Mumbai	Null bazaar	Catering	3. Outside and Indoor both	3. Day and night (mix)	4. No house to Stay, spend nights in street	1. Once a year or less	1. Yes	Mumbai, Maharashtra	2. P. falciparum	1	0	1	2. No	1. Yes	1. Yes	2. No	2. Inconvenience in setting up or using the nets properly
20-29	Male	1. Musalman	2. Read and write (no formal education)	Work	Kathkuiya, Banke	3	1. India	Maharashtra	Mumbai	Bohari muhalla	Catering	3. Outside and Indoor both	3. Day and night (mix)	4. No house to Stay, spend nights in street	1. Once a year or less	1. Yes	Mumbai, Maharashtra	1. P. vivax	1	1	1	2. No	1. Yes	1. Yes	2. No	2. Inconvenience in setting up or using the nets properly
20-29	Male	5. Janajati	2. Read and write (no formal education)	Work	Kathkuiya, Banke	3	1. India	Maharashtra	Mumbai	Bohari muhalla	Catering	3. Outside and Indoor both	3. Day and night (mix)	4. No house to Stay, spend nights in street	2. 2to3 times a year	1. Yes	Mumbai, Maharashtra	2. P. falciparum	1	1	1	2. No	1. Yes	1. Yes	2. No	2. Inconvenience in setting up or using the nets properly
30-39	Male	1. Musalman	2. Read and write (no formal education)	Work	Kathkuiya, Banke	2	1. India	Maharashtra	Mumbai	Bhendibazar	Catering	3. Outside and Indoor both	3. Day and night (mix)	4. No house to Stay, spend nights in street	2. 2to3 times a year	1. Yes	Mumbai, Maharashtra	1. P. vivax	1	1	1	2. No	2. No	1. Yes	2. No	2. Inconvenience in setting up or using the nets properly
20-29	Male	1. Musalman	1. No education	Work	Kathkuiya, Banke	3	1. India	Maharashtra	Mumbai	Bhendibazar	Catering	3. Outside and Indoor both	3. Day and night (mix)	4. No house to Stay, spend nights in street	1. Once a year or less	1. Yes	Mumbai, Maharashtra	1. P. vivax	1	1	1	2. No	1. Yes	1. Yes	1. Yes
10-19	Male	1. Musalman	1. No education	Work	Kathkuiya, Banke	3	1. India	Maharashtra	Mumbai	Bohari muhalla	Catering	3. Outside and Indoor both	3. Day and night (mix)	4. No house to Stay, spend nights in street	1. Once a year or less	1. Yes	Mumbai, Maharashtra	1. P. vivax	1	1	1	2. No	1. Yes	1. Yes	1. Yes
20-29	Male	1. Musalman	2. Read and write (no formal education)	Work	Kathkuiya, Banke	3	1. India	Maharashtra	Mumbai	Bhendibazar	Catering	3. Outside and Indoor both	3. Day and night (mix)	4. No house to Stay, spend nights in street	1. Once a year or less	1. Yes	Mumbai, Maharashtra	1. P. vivax	1	1	1	2. No	1. Yes	1. Yes	2. No	2. Inconvenience in setting up or using the nets properly
20-29	Male	5. Janajati	2. Read and write (no formal education)	Work	Kathkuiya, Banke	3	1. India	Maharashtra	Mumbai	Bhendibazar	Catering	3. Outside and Indoor both	3. Day and night (mix)	4. No house to Stay, spend nights in street	1. Once a year or less	1. Yes	Mumbai, Maharashtra	1. P. vivax	1	1	1	2. No	1. Yes	1. Yes	1. Yes
20-29	Male	5. Janajati	1. No education	Work	Kathkuiya, Banke	3	1. India	Maharashtra	Mumbai	Bohari muhalla	Catering	3. Outside and Indoor both	3. Day and night (mix)	4. No house to Stay, spend nights in street	1. Once a year or less	1. Yes	Mumbai, Maharashtra	2. P. falciparum	1	1	1	2. No	1. Yes	1. Yes	2. No	2. Inconvenience in setting up or using the nets properly
20-29	Male	5. Janajati	1. No education	Work	Kathkuiya, Banke	3	1. India	Maharashtra	Mumbai	Bohari muhalla	Catering	3. Outside and Indoor both	3. Day and night (mix)	4. No house to Stay, spend nights in street	1. Once a year or less	1. Yes	Mumbai, Maharashtra	1. P. vivax	1	1	1	2. No	1. Yes	1. Yes	2. No	2. Inconvenience in setting up or using the nets properly
20-29	Male	5. Janajati	2. Read and write (no formal education)	Work	Kathkuiya, Banke	3	1. India	Maharashtra	Mumbai	Bhendibazar	Catering	3. Outside and Indoor both	3. Day and night (mix)	4. No house to Stay, spend nights in street	2. 2to3 times a year	1. Yes	Mumbai, Maharashtra	1. P. vivax	1	1	1	2. No	1. Yes	1. Yes	2. No	2. Inconvenience in setting up or using the nets properly
30-39	Male	5. Janajati	2. Read and write (no formal education)	Work	Kathkuiya, Banke	3	1. India	Maharashtra	Mumbai	Dongri	Catering	3. Outside and Indoor both	3. Day and night (mix)	4. No house to Stay, spend nights in street	1. Once a year or less	1. Yes	Mumbai, Maharashtra	1. P. vivax	1	1	1	2. No	1. Yes	1. Yes	1. Yes
20-29	Male	1. Musalman	1. No education	Work	Kathkuiya, Banke	3	1. India	Maharashtra	Mumbai	Bohari muhalla	Bakery and Hotel	3. Outside and Indoor both	3. Day and night (mix)	4. No house to Stay, spend nights in street	1. Once a year or less	1. Yes	Mumbai, Maharashtra	1. P. vivax	1	1	1	2. No	2. No	1. Yes	2. No	2. Inconvenience in setting up or using the nets properly
30-39	Male	1. Musalman	2. Read and write (no formal education)	Work	Kathkuiya, Banke	2	1. India	Maharashtra	Mumbai	Bhendibazar	Catering	3. Outside and Indoor both	3. Day and night (mix)	4. No house to Stay, spend nights in street	2. 2to3 times a year	1. Yes	Mumbai, Maharashtra	2. P. falciparum	1	1	1	2. No	2. No	1. Yes	2. No	2. Inconvenience in setting up or using the nets properly
30-39	Male	1. Musalman	1. No education	Work	Kathkuiya, Banke	1	1. India	Uttar pradesh	Shravasti	Shravasti	NA			2. Pakka House (brick, concrete, and stone)	1. Once a year or less	1. Yes	Shravasti , Uttar pradesh	1. P. vivax	1	1	0	2. No	2. No	1. Yes	1. Yes
10-19	Male	5. Janajati	1. No education	Work	Kathkuiya, Banke	3	1. India	Maharashtra	Mumbai	Bhendibazar	Factory	2. Indoor always	3. Day and night (mix)	4. No house to Stay, spend nights in street	2. 2to3 times a year	1. Yes	Mumbai, Maharashtra	2. P. falciparum	1	1	0	2. No	1. Yes	1. Yes	2. No	2. Inconvenience in setting up or using the nets properly
40-49	Male	1. Musalman	1. No education	Work	Kathkuiya, Banke	3	1. India	Maharashtra	Mumbai	Bhendibazar	Catering	3. Outside and Indoor both	3. Day and night (mix)	4. No house to Stay, spend nights in street	2. 2to3 times a year	1. Yes	Mumbai, Maharashtra	1. P. vivax	1	1	1	2. No	1. Yes	1. Yes	2. No	2. Inconvenience in setting up or using the nets properly
